# Supplementary material for: The influence of microvascular injury on native T1 and T2* relaxation values after acute myocardial infarction: implications for non-contrast-enhanced infarct assessment
Source: Eur Radiol. 2017 Aug 18;28(2):824–32. doi: 10.1007/s00330-017-5010-x (PMC5740192; doi:10.1007/s00330-017-5010-x)
Supplement: Supplementary file 1 — (XLS 30 kb) [file 330_2017_5010_MOESM1_ESM.xls]

## Sheet: Predict_global_and_mapping_data
PATIENT_ID	Time_PCI_MRIBASELINE	B_MRI_AVAILABLE	B_T2STAR_AVAILABLE	B_T1_PRE_AVAILABLE	T1_T2star_B_AVAILABLE	MVI_B	B_ROI1_T2STAR_TIME	B_ROI2_T2STAR_TIME	B_ROI4_T2STAR_TIME	B_ROI1_T1_PRE	B_ROI2_T1_PRE	B_ROI4_T1_PRE	Log_B_T2star_core	Log_B_T2star_border	Log_B_T2star_remote
1	3	1	1	0	0	0	33.4	40	25.4				1.52375	1.60206	1.40483
2	5	1	1	1	1	0	20.4	27.8	29	1070	1057	983	1.30963	1.44404	1.4624
3	3	1	1	1	1	1	23.6	29.4	29.5	990	1163	1056	1.37291	1.46835	1.46982
4	5	1	1	0	0	1	19.3	23.8	24.8				1.28556	1.37658	1.39445
5	5	1	1	1	1	0	56.3	23.8	24.6	1210	970	994
6	5	1	1	1	1	1	14.9	25.2	29.8	907	998	1000	1.17319	1.4014	1.47422
7	6	1	1	1	1	0	32.9	50	19.6	1128	1261	922	1.5172	1.69897	1.29226
8	6	1	1	1	1	0	29.3	37	26.6	1226	1183	964	1.46687	1.5682	1.42488
9	3	1	1	1	1	1	17	25.6	25.2	968	1123	1002	1.23045	1.40824	1.4014
10	6	1	1	1	1	1	25.8	27.2	31.9	1097	1253	1013	1.41162	1.43457	1.50379
11	6	1	1	1	1	0	23.5	21.2	20.4	1206	1073	983	1.37107	1.32634	1.30963
12	5	1	1	1	1	1	20.7	33.3	23.3	926	1180	910	1.31597	1.52244	1.36736
13	4	1	1	1	1	0	30.5	23	19.6	1108	1047	993	1.4843	1.36173	1.29226
14	2	1	1	1	1	1	21.7	36.6	25.7	910	1081	999	1.33646	1.56348	1.40993
15		0	0	0	0
16	3	1	1	1	1	0	45.4	26.3	25.9	1134	1018	977	1.65706	1.41996	1.4133
17	9	1	1	0	0	1	19.5	20.1	24.5				1.29003	1.3032	1.38917
18	4	1	0	0	0	1
19		0	0	0	0
20	4	1	1	1	1	0	48.3	40.1	30.2	957	984	751	1.68395	1.60314	1.48001
21	5	1	1	1	1	1	19.9	25.9	22.1	1166	1141	1004	1.29885	1.4133	1.34439
22	4	1	0	1	0	1				911	1029	943
23		0	0	0	0
24	5	1	1	1	1	0	21.2	30.4	21.3	945	983	930	1.32634	1.48287	1.32838
25	3	1	1	1	1	1	14.6	27.7	24.2	1107	957	1003	1.16435	1.44248	1.38382
26	4	1	1	1	1	0	22.7	23.2	28.8	1212	1179	1051	1.35603	1.36549	1.45939
27	8	1	1	1	1	1	25.3	25.5	35	1100	1166	938	1.40312	1.40654	1.54407
28	5	1	1	1	1	0	23.3	23	28.4	1030	1021	929	1.36736	1.36173	1.45332
29	3	1	1	1	1	0	36.2	32.9	26.4	1136	1050	958	1.55871	1.5172	1.4216
30	4	1	1	1	1	1	26.3	33.8	24.6	1028	1138	1002	1.41996	1.52892	1.39094
31	6	1	1	1	1	1	22.4	30.1	20.2	1104	1008	962	1.35025	1.47857	1.30535
32	4	1	1	1	1	1	35.3	34	33.9	1048	1158	981	1.54777	1.53148	1.5302
33	4	1	0	1	0	1				1091	1124	1062
34	3	1	1	1	1	0	30.7	39.7	39.9	1170	1013	1154	1.48714	1.59879	1.60097
35	4	1	1	1	1	1	17.9	36.7	38.7	1053	1149	991	1.25285	1.56467	1.58771
36		0	0	0	0
37	6	1	1	1	1	0	37.3	31.7	20.2	1185	1207	904	1.57171	1.50106	1.30535
38	3	1	1	1	1	0	35.3	30.3	30.6	997	928	973	1.54777	1.48144	1.48572
39	4	1	1	1	1	0	50.9	35.7	19.7	1051	1136	1048	1.70672	1.55267	1.29447
40	3	1	0	1	0	0				1060	934	1007
41	7	1	0	1	0	0				887	942	1021
42	3	1	1	1	1	0	38.9	36.3	24.8	1252	1080	961	1.58995	1.55991	1.39445
43	7	1	1	1	1	1	17.5	24.3	32.6	1061	1119	977	1.24304	1.38561	1.51322
44	5	1	1	1	1	0	26.6	47	36.5	1136	1089	872	1.42488	1.6721	1.56229
45	5	1	1	1	1	1	19.6	48.4	34.6	964	1236	975	1.29226	1.68485	1.53908
46	4	1	1	1	1	1	19.8	43.8	26.8	1119	1123	1057	1.29667	1.64147	1.42813
47		0	0	0	0
48		0	0	0	0
49	4	1	1	1	1	0	28.1	35.7	31.4	1109	1007	983	1.44871	1.55267	1.49693
50	3	1	1	1	1	0	26	26.3	21.4	1134	1069	884	1.41497	1.41996	1.33041
51		0	0	0	0
52		0	0	0	0
53	3	1	1	1	1	0	34.4	27.4	39	1101	1071	999	1.53656	1.43775	1.59106
54	4	1	1	1	1	1	19.2	35.4	22.9	1063	1177	1025	1.2833	1.549	1.35984
55	4	1	1	1	1	0	30.9	26.2	27	960	978	985	1.48996	1.4183	1.43136
56	4	1	1	1	1	1	21.8	24.3	33.7	1132	1088	960	1.33846	1.38561	1.52763
57	5	1	1	1	1	1	20.8	28.7	27.3	1108	1126	938	1.31806	1.45788	1.43616
58	5	1	1	1	1	0	39.4	25.9	28.6	1088	1036	980	1.5955	1.4133	1.45637
59	4	1	1	1	1	1	19.7	40.5	36.7	1107	1193	1027	1.29447	1.60746	1.56467
60	5	1	0	1	0	0				1212	1192	876
